# Supplementary material for: Brain transcriptomic signatures for mood disorders and suicide phenotypes: an anterior insula and subgenual ACC network postmortem study
Source: bioRxiv. 2024 Aug 16:2024.08.14.606080. Preprint. [Version 1] doi: 10.1101/2024.08.14.606080 (PMC11343154; doi:10.1101/2024.08.14.606080)
Supplement: Supplement 1 [file media-1.zip]

Archive with 2 entries (2 files):
- Brain network transcriptomic signatures for mood disorders and suicide phenotypes_Supplementary Tables, Figures, and References2.docx
- __MACOSX/._Brain network transcriptomic signatures for mood disorders and suicide phenotypes_Supplementary Tables, Figures, and References2.docx
